# Supplementary material for: Real-World Study to Assess Patterns of Treatment Practices and Clinical Outcomes in Metastatic Colorectal Cancer Patients with RAS Wild-Type Left-Sided Tumours in Canada
Source: Curr Oncol. 2023 Sep 6;30(9):8220–32. doi: 10.3390/curroncol30090596 (PMC10528146; doi:10.3390/curroncol30090596)
Supplement: Supplementary file 1 [file curroncol-30-00596-s001.zip]

Archive with 1 entries (1 files):
- curroncol-2553070-supplementary.pdf
